# Supplementary material for: Fluconazole-COX Inhibitor Hybrids: A Dual-Acting Class of Antifungal Azoles
Source: J Med Chem. 2022 Jan 27;65(3):2361–73. doi: 10.1021/acs.jmedchem.1c01807 (PMC8842223; doi:10.1021/acs.jmedchem.1c01807)
Supplement: Supplementary file 2 — jm1c01807_si_002.csv [file jm1c01807_si_002.csv]

Compound	SMILES	MIC Range in C. auris 24 h (micro g/ml)	MIC Range in C. albicans 24 h (micro g/ml)	MIC Range in C. glabrata 24 h (micro g/ml)	MIC Range in Other Candida 24 h (micro g/ml)
1		0.06 - 1	0.003 - 64	0.5 - 2.0	0.007 - 0.12
	FC1=C([C@](O)(CNC([C@@H](C)C2=CC=C(CC(C)C)C=C2)=O)CN3C=NC=N3)C=CC(F)=C1
2		0.06 - 1	0.007 - 64	0.25 - 2.0	0.015 - 0.5
	FC1=C([C@](O)(CNC([C@H](C)C2=CC=C(CC(C)C)C=C2)=O)CN3C=NC=N3)C=CC(F)=C1
3			0.03 - 64	8.0 - 16	0.5 - 1
	FC1=C([C@@](O)(CNC([C@H](C)C2=CC=C(CC(C)C)C=C2)=O)CN3C=NC=N3)C=CC(F)=C1
4			0.5 - >64	>64	0.03 - >64
	FC1=C([C@@](O)(CNC([C@@H](C)C2=CC=C(CC(C)C)C=C2)=O)CN3C=NC=N3)C=CC(F)=C1
5			0.007 - 64	0.5 - 2.0	0.06 - 0.5
	FC1=C([C@](O)(CNC([C@@H](C)C2=CC(F)=C(C3=CC=CC=C3)C=C2)=O)CN4C=NC=N4)C=CC(F)=C1
6		0.06 - 4	0.03 - >64	>64	2.0 - 8.0
	FC1=C([C@](O)(CNC([C@H](C)C2=CC(F)=C(C3=CC=CC=C3)C=C2)=O)CN4C=NC=N4)C=CC(F)=C1
7			4.0 - 64	>64	0.5 - 64
	FC1=C([C@@](O)(CNC([C@H](C)C2=CC(F)=C(C3=CC=CC=C3)C=C2)=O)CN4C=NC=N4)C=CC(F)=C1
8			32 - >64	>64	2.0 ->64
	FC1=C([C@@](O)(CNC([C@@H](C)C2=CC(F)=C(C3=CC=CC=C3)C=C2)=O)CN4C=NC=N4)C=CC(F)=C1
9			0.012 - 64	8.0 - 32	1.0 - 4.0
	O=C(NC[C@](C1=CC=C(F)C=C1F)(O)CN2N=CN=C2)[C@@H](C)C3=CC=C(C=C(OC)C=C4)C4=C3
10		0.5 - 16	0.012 - >64	4.0 - >64	1.0 - 4.0
	O=C(NC[C@](C1=CC=C(F)C=C1F)(O)CN2N=CN=C2)[C@H](C)C3=CC=C(C=C(OC)C=C4)C4=C3
11			0.5 - >64	32 - >64	4.0 - 8.0
	O=C(NC[C@@](C1=CC=C(F)C=C1F)(O)CN2N=CN=C2)[C@H](C)C3=CC=C(C=C(OC)C=C4)C4=C3
12			2.0 - >64	>64	4.0 - >64
	O=C(NC[C@@](C1=CC=C(F)C=C1F)(O)CN2N=CN=C2)[C@@H](C)C3=CC=C(C=C(OC)C=C4)C4=C3
13			2.0 - >64	32 - 64	8.0 - 64
	FC1=C([C@](O)(CNC([C@@H](C)C2=CC=CC(C(C3=CC=CC=C3)=O)=C2)=O)CN4C=NC=N4)C=CC(F)=C1
14			0.5 - >64	8.0 - 64	4.0 - 16
	FC1=C([C@](O)(CNC([C@H](C)C2=CC=CC(C(C3=CC=CC=C3)=O)=C2)=O)CN4C=NC=N4)C=CC(F)=C1
15			>64	>64	16 - >64
	FC1=C([C@@](O)(CNC([C@H](C)C2=CC=CC(C(C3=CC=CC=C3)=O)=C2)=O)CN4C=NC=N4)C=CC(F)=C1
16			>64	>64	16 - >64
	FC1=C([C@@](O)(CNC([C@@H](C)C2=CC=CC(C(C3=CC=CC=C3)=O)=C2)=O)CN4C=NC=N4)C=CC(F)=C1
17		0.25 - 4	0.06 - 16	16	0.5 - 2.0
	FC1=C([C@](O)(CNC(C2=C(NC3=CC=CC(C(F)(F)F)=C3)N=CC=C2)=O)CN4C=NC=N4)C=CC(F)=C1
18			8.0 - 64	32 - 64	8.0 - >64
	FC1=C([C@@](O)(CNC(C2=C(NC3=CC=CC(C(F)(F)F)=C3)N=CC=C2)=O)CN4C=NC=N4)C=CC(F)=C1
19		0.12 - 2	0.03 - 64	2.0 - 8.0	0.06 - 2.0
	FC1=C([C@](O)(CNC(C2=C(O)C=CC(C3=CC=C(F)C=C3F)=C2)=O)CN4C=NC=N4)C=CC(F)=C1
20			8.0 - 32	>64	0.5 - >64
	FC1=C([C@@](O)(CNC(C2=C(O)C=CC(C3=CC=C(F)C=C3F)=C2)=O)CN4C=NC=N4)C=CC(F)=C1
21			0.12 - >64	1.0 - 4.0	0.12 - 2.0
	FC1=C([C@](O)(CNC(C2=C(O)C=CC=C2)=O)CN3C=NC=N3)C=CC(F)=C1
22			8.0 - >64	>64	8.0 - >64
	FC1=C([C@@](O)(CNC(C2=C(O)C=CC=C2)=O)CN3C=NC=N3)C=CC(F)=C1
23		2.0 - 64	1.0 - >64	8.0 - 32	0.5 - >64
	FC1=C([C@](O)(CNC(CC2=C(NC3=C(Cl)C=CC=C3Cl)C=CC=C2)=O)CN4C=NC=N4)C=CC(F)=C1
24			>64	>64	2.0 - >64
	FC1=C([C@@](O)(CNC(CC2=C(NC3=C(Cl)C=CC=C3Cl)C=CC=C2)=O)CN4C=NC=N4)C=CC(F)=C1
N-tosyl azole (S)
	FC1=C([C@@](O)(CNS(C2=CC=C(C)C=C2)(=O)=O)CN3C=NC=N3)C=CC(F)=C1
N-tosyl azole (R)]
	FC1=C([C@](O)(CNS(C2=CC=C(C)C=C2)(=O)=O)CN3C=NC=N3)C=CC(F)=C1
